# Supplementary material for: New data on the rare Afrotropical scarab beetles Orphnus drumonti Frolov and Delopleurus naviauxi Frolov et Cambefort (Coleoptera, Scarabaeidae, Orphninae and Scarabaeinae)
Source: Biodivers Data J. 2015 Aug 10;(3):e5444. doi: 10.3897/BDJ.3.e5444 (PMC4562166; doi:10.3897/BDJ.3.e5444)
Supplement: XML Treatment for Orphnus drumonti [file BDJ.3.e5444-treatment1.xml]

<!DOCTYPE tp:taxon-treatment
  PUBLIC "-//TaxonX//DTD Taxonomic Treatment Publishing DTD v0 20100105//EN" "tax-treatment-NSO.dtd">
<tp:taxon-treatment xmlns:tp="http://www.plazi.org/taxpub"><tp:treatment-meta><mixed-citation publication-type="journal"><person-group><name><surname>Frolov</surname><given-names>Andrey V.</given-names></name><name><surname>Akhmetova</surname><given-names>Lilia A.</given-names></name></person-group><article-title>New data on the rare Afrotropical scarab beetles <italic><tp:taxon-name><tp:taxon-name-part taxon-name-part-type="genus">Orphnus</tp:taxon-name-part> <tp:taxon-name-part taxon-name-part-type="species">drumonti</tp:taxon-name-part></tp:taxon-name></italic> Frolov and <italic><tp:taxon-name><tp:taxon-name-part taxon-name-part-type="genus">Delopleurus</tp:taxon-name-part> <tp:taxon-name-part taxon-name-part-type="species">naviauxi</tp:taxon-name-part></tp:taxon-name></italic> Frolov et Cambefort (<tp:taxon-name><tp:taxon-name-part taxon-name-part-type="order">Coleoptera</tp:taxon-name-part></tp:taxon-name>, <tp:taxon-name><tp:taxon-name-part taxon-name-part-type="family">Scarabaeidae</tp:taxon-name-part></tp:taxon-name>, <tp:taxon-name><tp:taxon-name-part taxon-name-part-type="subfamily">Orphninae</tp:taxon-name-part></tp:taxon-name> and <tp:taxon-name><tp:taxon-name-part taxon-name-part-type="subfamily">Scarabaeinae</tp:taxon-name-part></tp:taxon-name>)</article-title><source>Biodivers Data J</source><day>10</day><month>8</month><year>2015</year><volume>2015</volume><issue>3</issue><pub-id pub-id-type="doi">10.3897/BDJ.3.e5444</pub-id></mixed-citation></tp:treatment-meta><tp:nomenclature><tp:taxon-name><tp:taxon-name-part taxon-name-part-type="genus">Orphnus</tp:taxon-name-part> <tp:taxon-name-part taxon-name-part-type="species">drumonti</tp:taxon-name-part></tp:taxon-name><tp:taxon-authority>Frolov 2009</tp:taxon-authority></tp:nomenclature><tp:treatment-sec sec-type="materials"><title>Materials</title><list list-type="alpha-lower" list-content="occurrences"><list-item><p><bold>Type status:</bold> <named-content xmlns:xlink="http://www.w3.org/1999/xlink" content-type="dwc:typeStatus" xlink:type="simple">Other material</named-content>. <bold>Occurrence:</bold> individualCount: <named-content xmlns:xlink="http://www.w3.org/1999/xlink" content-type="dwc:individualCount" xlink:type="simple">2</named-content>; sex: <named-content xmlns:xlink="http://www.w3.org/1999/xlink" content-type="dwc:sex" xlink:type="simple">1 male, 1 female</named-content>; lifeStage: <named-content xmlns:xlink="http://www.w3.org/1999/xlink" content-type="dwc:lifeStage" xlink:type="simple">adult</named-content>; <bold>Taxon:</bold> scientificName: <named-content xmlns:xlink="http://www.w3.org/1999/xlink" content-type="dwc:scientificName" xlink:type="simple"><italic><tp:taxon-name><tp:taxon-name-part taxon-name-part-type="genus">Orphnus</tp:taxon-name-part> <tp:taxon-name-part taxon-name-part-type="species">drumonti</tp:taxon-name-part></tp:taxon-name></italic> Frolov, 2009</named-content>; namePublishedIn: <named-content xmlns:xlink="http://www.w3.org/1999/xlink" content-type="dwc:namePublishedIn" xlink:type="simple">Frolov, A.V. 2009. Orphnus drumonti sp. n. (<tp:taxon-name><tp:taxon-name-part taxon-name-part-type="order">Coleoptera</tp:taxon-name-part></tp:taxon-name>, <tp:taxon-name><tp:taxon-name-part taxon-name-part-type="family">Scarabaeidae</tp:taxon-name-part></tp:taxon-name>) iz Demokraticheskoj Respubliki Kongo. Zoologicheskii Zhurnal, 88 (9): 1137‑1138</named-content>; kingdom: <named-content xmlns:xlink="http://www.w3.org/1999/xlink" content-type="dwc:kingdom" xlink:type="simple"><tp:taxon-name><tp:taxon-name-part taxon-name-part-type="kingdom">Animalia</tp:taxon-name-part></tp:taxon-name></named-content>; class: <named-content xmlns:xlink="http://www.w3.org/1999/xlink" content-type="dwc:class" xlink:type="simple"><tp:taxon-name><tp:taxon-name-part taxon-name-part-type="class">Insecta</tp:taxon-name-part></tp:taxon-name></named-content>; order: <named-content xmlns:xlink="http://www.w3.org/1999/xlink" content-type="dwc:order" xlink:type="simple"><tp:taxon-name><tp:taxon-name-part taxon-name-part-type="order">Coleoptera</tp:taxon-name-part></tp:taxon-name></named-content>; family: <named-content xmlns:xlink="http://www.w3.org/1999/xlink" content-type="dwc:family" xlink:type="simple"><tp:taxon-name><tp:taxon-name-part taxon-name-part-type="family">Scarabaeidae</tp:taxon-name-part></tp:taxon-name></named-content>; genus: <named-content xmlns:xlink="http://www.w3.org/1999/xlink" content-type="dwc:genus" xlink:type="simple"><tp:taxon-name><tp:taxon-name-part taxon-name-part-type="genus">Orphnus</tp:taxon-name-part></tp:taxon-name></named-content>; specificEpithet: <named-content xmlns:xlink="http://www.w3.org/1999/xlink" content-type="dwc:specificEpithet" xlink:type="simple">drumonti</named-content>; taxonRank: <named-content xmlns:xlink="http://www.w3.org/1999/xlink" content-type="dwc:taxonRank" xlink:type="simple">species</named-content>; taxonomicStatus: <named-content xmlns:xlink="http://www.w3.org/1999/xlink" content-type="dwc:taxonomicStatus" xlink:type="simple">valid</named-content>; <bold>Location:</bold> continent: <named-content xmlns:xlink="http://www.w3.org/1999/xlink" content-type="dwc:continent" xlink:type="simple">Africa</named-content>; county: <named-content xmlns:xlink="http://www.w3.org/1999/xlink" content-type="dwc:county" xlink:type="simple">Democratic Republic of Congo</named-content>; locality: <named-content xmlns:xlink="http://www.w3.org/1999/xlink" content-type="dwc:locality" xlink:type="simple">Kimwenza</named-content>; decimalLatitude: <named-content xmlns:xlink="http://www.w3.org/1999/xlink" content-type="dwc:decimalLatitude" xlink:type="simple">-4.4592</named-content>; decimalLongitude: <named-content xmlns:xlink="http://www.w3.org/1999/xlink" content-type="dwc:decimalLongitude" xlink:type="simple">15.2889</named-content>; <bold>Identification:</bold> identifiedBy: <named-content xmlns:xlink="http://www.w3.org/1999/xlink" content-type="dwc:identifiedBy" xlink:type="simple">Andrey Frolov</named-content>; <bold>Event:</bold> year: <named-content xmlns:xlink="http://www.w3.org/1999/xlink" content-type="dwc:year" xlink:type="simple">1956</named-content>; <bold>Record Level:</bold> collectionID: <named-content xmlns:xlink="http://www.w3.org/1999/xlink" content-type="dwc:collectionID" xlink:type="simple">urn:lsid:biocol.org:col:34992</named-content>; institutionCode: <named-content xmlns:xlink="http://www.w3.org/1999/xlink" content-type="dwc:institutionCode" xlink:type="simple">RMNH</named-content></p></list-item></list></tp:treatment-sec><tp:treatment-sec sec-type="Description"><title>Description</title><sec sec-type="Description of female"><title>Description of female</title><p>Medium-sized beetle (length 11.0 mm, width 6.3 mm) with strongly shiny, blackish-brown body (Fig. <xref ref-type="fig" rid="F1601856">1</xref>).</p><p>Clypeus widely rounded anteriorly, obtusely rounded laterally. Genae very small, not protruding past eyes. Anterior part of clypeus with low transverse ridge occupying about 1/3 width of clypeus. Dorsal side of head smooth with a few coarse punctures near eyes (Fig. <xref ref-type="fig" rid="F1601858">2</xref>).</p><p>Pronotum trapezoidal, with rounded lateral margins, about 1.8 times wider than long, convex, without excavations or ridges. Dorsal surface of pronotum with minute, feebly visible punctures throughout and with sparse, coarser punctures mostly laterally on disc. Lateral sides somewhat crenulate in dorsal view. Anterior margin with wide border and row of coarse punctures on disc along border. Basal margin with fine border and row of longitudinally elongated punctures along border.</p><p>Elytra strongly convex, with rows of large punctures along striae. Elytral intervals convex, with fine sparse punctation.</p><p>Scutellum rounded apically, smooth, about 1/11 the length of elytra.</p><p>Wings fully developed.</p><p>Anterior tibiae with 3 long outer teeth and a robust apical spur. Lateral margin basad of outer teeth not crenulate. Ventral surface of anterior tibiae smooth with two rows of setae along sides and a few very long setae in the middle. Middle and posterior legs similar in shape; posterior femora and tibiae about 1/8 longer than the middle ones. Middle and posterior femora almost impunctate, with 2 apical spurs; inner margin slightly concave with one transverse keel.</p><p>Abdominal sternites irregularly punctate, pubescent with sparse long setae. Visible sternite 6 as long as sternites 4–5 together in middle.</p><p>Pygidium semi-hidden under elytra, with sparse punctures and sparse long setae.</p></sec><sec sec-type="Sexual dimorphism"><title>Sexual dimorphism</title><p>Female differs from male in having distinct protibial spur, relatively wider elytra, low transverse clypeal carina, and convex pronotum without excavations or ridges. Male have no protibial spur, narrower elytra (about as wide as pronotum), deep pronotal excavation with long ridges aside, and long, apically bifurcated clypeal horn (Fig. <xref ref-type="fig" rid="F1601860">3</xref>).</p></sec></tp:treatment-sec><tp:treatment-sec sec-type="Distribution"><title>Distribution</title><p>The species was described from Kisantu in the western part of Democratic Republic of Congo. The new locality is some 70 km north, in the same Western Congolian forest-savanna mosaic ecoregion (Fig. <xref ref-type="fig" rid="F1601862">4</xref>).</p></tp:treatment-sec><tp:treatment-sec><!--Section generated to contain objects referenced in tp:taxon-treatment.--><fig id="F1601856" position="float" orientation="portrait"><label>Figure 1.</label><caption><p><italic><italic><tp:taxon-name><tp:taxon-name-part taxon-name-part-type="genus">Orphnus</tp:taxon-name-part> <tp:taxon-name-part taxon-name-part-type="species">drumonti</tp:taxon-name-part></tp:taxon-name></italic></italic>, female, habitus. Scale 1 mm.</p></caption><graphic xmlns:xlink="http://www.w3.org/1999/xlink" xlink:href="biodiversity_data_journal-3-e5444-g001.jpg" position="float" id="oo_43876.jpg" orientation="portrait" xlink:type="simple"/></fig><fig id="F1601858" position="float" orientation="portrait"><label>Figure 2.</label><caption><p><italic><tp:taxon-name><tp:taxon-name-part taxon-name-part-type="genus">Orphnus</tp:taxon-name-part> <tp:taxon-name-part taxon-name-part-type="species">drumonti</tp:taxon-name-part></tp:taxon-name></italic>, female, head. Scale 1 mm.</p></caption><graphic xmlns:xlink="http://www.w3.org/1999/xlink" xlink:href="biodiversity_data_journal-3-e5444-g002.jpg" position="float" id="oo_43877.jpg" orientation="portrait" xlink:type="simple"/></fig><fig id="F1601860" position="float" orientation="portrait"><label>Figure 3.</label><caption><p><italic><tp:taxon-name><tp:taxon-name-part taxon-name-part-type="genus">Orphnus</tp:taxon-name-part> <tp:taxon-name-part taxon-name-part-type="species">drumonti</tp:taxon-name-part></tp:taxon-name></italic>, male, head. Scale 1 mm.</p></caption><graphic xmlns:xlink="http://www.w3.org/1999/xlink" xlink:href="biodiversity_data_journal-3-e5444-g003.jpg" position="float" id="oo_43878.jpg" orientation="portrait" xlink:type="simple"/></fig><fig id="F1601862" position="float" orientation="portrait"><label>Figure 4.</label><caption><p><italic><tp:taxon-name><tp:taxon-name-part taxon-name-part-type="genus">Orphnus</tp:taxon-name-part> <tp:taxon-name-part taxon-name-part-type="species">drumonti</tp:taxon-name-part></tp:taxon-name></italic>, locality map.</p></caption><graphic xmlns:xlink="http://www.w3.org/1999/xlink" xlink:href="biodiversity_data_journal-3-e5444-g004.png" position="float" id="oo_44246.png" orientation="portrait" xlink:type="simple"/></fig></tp:treatment-sec></tp:taxon-treatment>
