# Supplementary material for: New data on the rare Afrotropical scarab beetles Orphnus drumonti Frolov and Delopleurus naviauxi Frolov et Cambefort (Coleoptera, Scarabaeidae, Orphninae and Scarabaeinae)
Source: Biodivers Data J. 2015 Aug 10;(3):e5444. doi: 10.3897/BDJ.3.e5444 (PMC4562166; doi:10.3897/BDJ.3.e5444)
Supplement: XML Treatment for Delopleurus naviauxi [file BDJ.3.e5444-treatment2.xml]

<!DOCTYPE tp:taxon-treatment
  PUBLIC "-//TaxonX//DTD Taxonomic Treatment Publishing DTD v0 20100105//EN" "tax-treatment-NSO.dtd">
<tp:taxon-treatment xmlns:tp="http://www.plazi.org/taxpub"><tp:treatment-meta><mixed-citation publication-type="journal"><person-group><name><surname>Frolov</surname><given-names>Andrey V.</given-names></name><name><surname>Akhmetova</surname><given-names>Lilia A.</given-names></name></person-group><article-title>New data on the rare Afrotropical scarab beetles <italic><tp:taxon-name><tp:taxon-name-part taxon-name-part-type="genus">Orphnus</tp:taxon-name-part> <tp:taxon-name-part taxon-name-part-type="species">drumonti</tp:taxon-name-part></tp:taxon-name></italic> Frolov and <italic><tp:taxon-name><tp:taxon-name-part taxon-name-part-type="genus">Delopleurus</tp:taxon-name-part> <tp:taxon-name-part taxon-name-part-type="species">naviauxi</tp:taxon-name-part></tp:taxon-name></italic> Frolov et Cambefort (<tp:taxon-name><tp:taxon-name-part taxon-name-part-type="order">Coleoptera</tp:taxon-name-part></tp:taxon-name>, <tp:taxon-name><tp:taxon-name-part taxon-name-part-type="family">Scarabaeidae</tp:taxon-name-part></tp:taxon-name>, <tp:taxon-name><tp:taxon-name-part taxon-name-part-type="subfamily">Orphninae</tp:taxon-name-part></tp:taxon-name> and <tp:taxon-name><tp:taxon-name-part taxon-name-part-type="subfamily">Scarabaeinae</tp:taxon-name-part></tp:taxon-name>)</article-title><source>Biodivers Data J</source><day>10</day><month>8</month><year>2015</year><volume>2015</volume><issue>3</issue><pub-id pub-id-type="doi">10.3897/BDJ.3.e5444</pub-id></mixed-citation></tp:treatment-meta><tp:nomenclature><tp:taxon-name><tp:taxon-name-part taxon-name-part-type="genus">Delopleurus</tp:taxon-name-part> <tp:taxon-name-part taxon-name-part-type="species">naviauxi</tp:taxon-name-part></tp:taxon-name><tp:taxon-authority>Frolov et Cambefort in Frolov, 2014</tp:taxon-authority></tp:nomenclature><tp:treatment-sec sec-type="materials"><title>Materials</title><list list-type="alpha-lower" list-content="occurrences"><list-item><p><bold>Type status:</bold> <named-content xmlns:xlink="http://www.w3.org/1999/xlink" content-type="dwc:typeStatus" xlink:type="simple">Other material</named-content>. <bold>Occurrence:</bold> recordedBy: <named-content xmlns:xlink="http://www.w3.org/1999/xlink" content-type="dwc:recordedBy" xlink:type="simple">Sofie Tind Nielsen</named-content>; individualCount: <named-content xmlns:xlink="http://www.w3.org/1999/xlink" content-type="dwc:individualCount" xlink:type="simple">3</named-content>; sex: <named-content xmlns:xlink="http://www.w3.org/1999/xlink" content-type="dwc:sex" xlink:type="simple">2 males, 1 female</named-content>; <bold>Taxon:</bold> scientificName: <named-content xmlns:xlink="http://www.w3.org/1999/xlink" content-type="dwc:scientificName" xlink:type="simple">Delopleurus naviauxi Frolov et Cambefort in Frolov, 2014</named-content>; namePublishedIn: <named-content xmlns:xlink="http://www.w3.org/1999/xlink" content-type="dwc:namePublishedIn" xlink:type="simple">Frolov, A. V. (2014) Revision of the genus Delopleurus Erichson (<tp:taxon-name><tp:taxon-name-part taxon-name-part-type="order">Coleoptera</tp:taxon-name-part></tp:taxon-name>: <tp:taxon-name><tp:taxon-name-part taxon-name-part-type="family">Scarabaeidae</tp:taxon-name-part></tp:taxon-name>: <tp:taxon-name><tp:taxon-name-part taxon-name-part-type="subfamily">Scarabaeinae</tp:taxon-name-part></tp:taxon-name>) with description of new species from Africa. Journal of Natural History, 49, 129-154.</named-content>; kingdom: <named-content xmlns:xlink="http://www.w3.org/1999/xlink" content-type="dwc:kingdom" xlink:type="simple"><tp:taxon-name><tp:taxon-name-part taxon-name-part-type="kingdom">Animalia</tp:taxon-name-part></tp:taxon-name></named-content>; class: <named-content xmlns:xlink="http://www.w3.org/1999/xlink" content-type="dwc:class" xlink:type="simple"><tp:taxon-name><tp:taxon-name-part taxon-name-part-type="class">Insecta</tp:taxon-name-part></tp:taxon-name></named-content>; order: <named-content xmlns:xlink="http://www.w3.org/1999/xlink" content-type="dwc:order" xlink:type="simple"><tp:taxon-name><tp:taxon-name-part taxon-name-part-type="order">Coleoptera</tp:taxon-name-part></tp:taxon-name></named-content>; family: <named-content xmlns:xlink="http://www.w3.org/1999/xlink" content-type="dwc:family" xlink:type="simple"><tp:taxon-name><tp:taxon-name-part taxon-name-part-type="family">Scarabaeidae</tp:taxon-name-part></tp:taxon-name></named-content>; genus: <named-content xmlns:xlink="http://www.w3.org/1999/xlink" content-type="dwc:genus" xlink:type="simple"><tp:taxon-name><tp:taxon-name-part taxon-name-part-type="genus">Delopleurus</tp:taxon-name-part></tp:taxon-name></named-content>; taxonomicStatus: <named-content xmlns:xlink="http://www.w3.org/1999/xlink" content-type="dwc:taxonomicStatus" xlink:type="simple">valid</named-content>; <bold>Location:</bold> continent: <named-content xmlns:xlink="http://www.w3.org/1999/xlink" content-type="dwc:continent" xlink:type="simple">Africa</named-content>; country: <named-content xmlns:xlink="http://www.w3.org/1999/xlink" content-type="dwc:country" xlink:type="simple">Tanzania</named-content>; county: <named-content xmlns:xlink="http://www.w3.org/1999/xlink" content-type="dwc:county" xlink:type="simple">Morogoro Region</named-content>; locality: <named-content xmlns:xlink="http://www.w3.org/1999/xlink" content-type="dwc:locality" xlink:type="simple">Majawanga</named-content>; verbatimLocality: <named-content xmlns:xlink="http://www.w3.org/1999/xlink" content-type="dwc:verbatimLocality" xlink:type="simple">Majawanga village</named-content>; verbatimElevation: <named-content xmlns:xlink="http://www.w3.org/1999/xlink" content-type="dwc:verbatimElevation" xlink:type="simple">1400 m</named-content>; decimalLatitude: <named-content xmlns:xlink="http://www.w3.org/1999/xlink" content-type="dwc:decimalLatitude" xlink:type="simple">-6.083488</named-content>; decimalLongitude: <named-content xmlns:xlink="http://www.w3.org/1999/xlink" content-type="dwc:decimalLongitude" xlink:type="simple">36.9</named-content>; <bold>Identification:</bold> identifiedBy: <named-content xmlns:xlink="http://www.w3.org/1999/xlink" content-type="dwc:identifiedBy" xlink:type="simple">Andrey Frolov</named-content>; <bold>Event:</bold> verbatimEventDate: <named-content xmlns:xlink="http://www.w3.org/1999/xlink" content-type="dwc:verbatimEventDate" xlink:type="simple">14-18.III.2004</named-content>; <bold>Record Level:</bold> institutionCode: <named-content xmlns:xlink="http://www.w3.org/1999/xlink" content-type="dwc:institutionCode" xlink:type="simple">ZMUC</named-content></p></list-item></list></tp:treatment-sec><tp:treatment-sec sec-type="Description"><title>Description</title><sec sec-type="Description of male"><title>Description of male</title><p>Body (Fig. <xref ref-type="fig" rid="F1601959">5</xref>) strongly convex, black, glabrous, length 4.7–5.5 mm.</p><p>Clypeus quadridentate. All four clypeal teeth acute, two medial ones relatively slender. Head without carinae on disc, small carinae present near inner margin of eyes. Genae right-angled, indistinctly separated from clypeus. Frontoclypeal and genal suturae indistinct. Eyes small, their dorsal parts slit-shaped, ventral parts sub-rectangular. Clypeus rugose in anterior part and laterally, frons densely punctate with elongate punctures.</p><p>Pronotum trapezoidal, about 2 times wider than long. Anterior and lateral margins bordered, base without border. Pronotum relatively densely punctate on disc (punctures separated by 1-2 puncture diameters), punctation becoming denser laterally.</p><p>Elytra trapezoidal, as wide as long, shiny. Striae distinct, with punctures larger than striae. Elytral intervals slightly convex on disc, with minute punctation.</p><p>Anterior tibiae with 3 outer teeth and a small acute tooth between 1st outer tooth and apical spur (Fig. <xref ref-type="fig" rid="F1601988">6</xref>).</p><p>Pygidium with relatively slender borders and convex disc (Fig. <xref ref-type="fig" rid="F1601993">7</xref>). Basal border slender and almost parallel-sided except in the middle. Apical border about 2 times thicker in the middle than the basal border, becoming more slender laterally. Disc glabrous, punctate with punctures separated by 1–2 puncture diameters.</p><p>Aedeagus of typical scarabaeine shape (Fig. <xref ref-type="fig" rid="F1601995">8</xref>). Phallobase with two symmetrical tubercles dorsally. Parameres symmetrical, without setae apically, rounded in lateral view.</p></sec><sec sec-type="Sexual dimorphism"><title>Sexual dimorphism</title><p>Male differs from female in having pygidium with relatively large disc without visible setae as opposed to being with a deep transversal slit-shaped fossa with yellowish setae in female.</p></sec></tp:treatment-sec><tp:treatment-sec sec-type="Distribution"><title>Distribution</title><p>The species was described from two localities in the Northern Acacia-Commiphora bushlands and thickets ecoregion in Kenya (<xref ref-type="bibr" rid="B1602008">Frolov 2014</xref>). The new locality is in the Southern Acacia-Commiphora bushlands and thickets ecoregion in Tanzania (Fig. <xref ref-type="fig" rid="F1601997">9</xref>).</p></tp:treatment-sec><tp:treatment-sec><!--Section generated to contain objects referenced in tp:taxon-treatment.--><fig id="F1601959" position="float" orientation="portrait"><label>Figure 5.</label><caption><p><italic><tp:taxon-name><tp:taxon-name-part taxon-name-part-type="genus">Delopleurus</tp:taxon-name-part> <tp:taxon-name-part taxon-name-part-type="species">naviauxi</tp:taxon-name-part></tp:taxon-name></italic>, male, habitus. Scale 1 mm.</p></caption><graphic xmlns:xlink="http://www.w3.org/1999/xlink" xlink:href="biodiversity_data_journal-3-e5444-g005.jpg" position="float" id="oo_43882.jpg" orientation="portrait" xlink:type="simple"/></fig><fig id="F1601988" position="float" orientation="portrait"><label>Figure 6.</label><caption><p><italic><tp:taxon-name><tp:taxon-name-part taxon-name-part-type="genus">Delopleurus</tp:taxon-name-part> <tp:taxon-name-part taxon-name-part-type="species">naviauxi</tp:taxon-name-part></tp:taxon-name></italic>, male, protibiae. Scale 1 mm.</p></caption><graphic xmlns:xlink="http://www.w3.org/1999/xlink" xlink:href="biodiversity_data_journal-3-e5444-g006.jpg" position="float" id="oo_43883.jpg" orientation="portrait" xlink:type="simple"/></fig><fig id="F1601993" position="float" orientation="portrait"><label>Figure 7.</label><caption><p><italic><tp:taxon-name><tp:taxon-name-part taxon-name-part-type="genus">Delopleurus</tp:taxon-name-part> <tp:taxon-name-part taxon-name-part-type="species">naviauxi</tp:taxon-name-part></tp:taxon-name></italic>, male, pygidium. Scale 1 mm.</p></caption><graphic xmlns:xlink="http://www.w3.org/1999/xlink" xlink:href="biodiversity_data_journal-3-e5444-g007.jpg" position="float" id="oo_43884.jpg" orientation="portrait" xlink:type="simple"/></fig><fig id="F1601995" position="float" orientation="portrait"><label>Figure 8.</label><caption><p><italic><tp:taxon-name><tp:taxon-name-part taxon-name-part-type="genus">Delopleurus</tp:taxon-name-part> <tp:taxon-name-part taxon-name-part-type="species">naviauxi</tp:taxon-name-part></tp:taxon-name></italic>, male, aedeagus in dorsal and lateral view. Scale 1 mm.</p></caption><graphic xmlns:xlink="http://www.w3.org/1999/xlink" xlink:href="biodiversity_data_journal-3-e5444-g008.jpg" position="float" id="oo_43885.jpg" orientation="portrait" xlink:type="simple"/></fig><fig id="F1601997" position="float" orientation="portrait"><label>Figure 9.</label><caption><p><italic><tp:taxon-name><tp:taxon-name-part taxon-name-part-type="genus">Delopleurus</tp:taxon-name-part> <tp:taxon-name-part taxon-name-part-type="species">naviauxi</tp:taxon-name-part></tp:taxon-name></italic>, locality map.</p></caption><graphic xmlns:xlink="http://www.w3.org/1999/xlink" xlink:href="biodiversity_data_journal-3-e5444-g009.png" position="float" id="oo_44247.png" orientation="portrait" xlink:type="simple"/></fig></tp:treatment-sec><ref-list><ref id="B1602008"><element-citation xmlns:xlink="http://www.w3.org/1999/xlink" publication-type="article" xlink:type="simple"><person-group person-group-type="author"><name name-style="western"><surname>Frolov</surname><given-names>Andrey V.</given-names></name></person-group><year>2014</year><article-title>Revision of the genus Delopleurus Erichson (<tp:taxon-name><tp:taxon-name-part taxon-name-part-type="order">Coleoptera</tp:taxon-name-part></tp:taxon-name>: <tp:taxon-name><tp:taxon-name-part taxon-name-part-type="family">Scarabaeidae</tp:taxon-name-part></tp:taxon-name>: <tp:taxon-name><tp:taxon-name-part taxon-name-part-type="subfamily">Scarabaeinae</tp:taxon-name-part></tp:taxon-name>) with description of new species from Africa</article-title><source>Journal of Natural History</source><volume>49</volume><fpage>129</fpage><lpage>154</lpage><comment content-type="language">English</comment><uri xlink:type="simple">http://dx.doi.org/10.1080/00222933.2014.909072</uri><pub-id pub-id-type="doi">10.1080/00222933.2014.909072</pub-id></element-citation></ref></ref-list></tp:taxon-treatment>
